# Supplementary material for: Nuclear translocation of an aminoacyl-tRNA synthetase may mediate a chronic “integrated stress response”
Source: Cell Rep. Author manuscript; Available in PMC 2023 Oct 23. (PMC10592355; doi:10.1016/j.celrep.2023.112632)
Supplement: 3 [file NIHMS1916159-supplement-3.xlsx]

## Sheet: Sheet1
Supplementary Table S2. TyrRS interactome determined by mass spectrometry analysis
Accession	Symbol	Entrez Gene Name	description	Location	Type(s)	YCEB_530_SpC	YCEB_530_seqCov	Sequence Count	Length	MolWt	pI	SpC/L	NSAF
IPI00303207.3	ABCE1	ATP-binding cassette, sub-family E (OABP), member 1	ABCE1 ATP-binding cassette sub-family E member 1	Cytoplasm	transporter	4	0.055	2	599	67314	8.3	0.0066778	0.000723474
IPI00873899.1	ABCF1	ATP-binding cassette, sub-family F (GCN20), member 1	ABCF1 Isoform 1 of ATP-binding cassette sub-family F member 1	Cytoplasm	transporter	1	0.013	1	845	95926	6.8	0.00118343	0.000128213
IPI00396015.5	ACACA	acetyl-CoA carboxylase alpha	ACACA Isoform 4 of Acetyl-CoA carboxylase 1	Cytoplasm	enzyme	5	0.018	4	2383	269997	6.5	0.0020982	0.000227319
IPI00021428.1	ACTA1	actin, alpha 1, skeletal muscle	ACTA1 Actin, alpha skeletal muscle	Cytoplasm	other	3	0.042	1	377	42051	5.4	0.00795756	0.000862124
IPI00021440.1	ACTG1	actin, gamma 1	ACTG1 Actin, cytoplasmic 2	Cytoplasm	other	3	0.091	2	375	41793	5.5	0.008	0.000866722
IPI00010349.1	AGPS	alkylglycerone phosphate synthase	AGPS Alkyldihydroxyacetonephosphate synthase, peroxisomal	Cytoplasm	enzyme	1	0.027	1	658	72912	7.3	0.00151976	0.000164651
IPI00101645.3	AHCYL2	adenosylhomocysteinase-like 2	AHCYL2 Putative adenosylhomocysteinase 3	unknown	enzyme	1	0.02	1	611	66721	7.4	0.00163666	0.000177316
IPI00000690.1	AIFM1	apoptosis-inducing factor, mitochondrion-associated, 1	AIFM1 Isoform 1 of Apoptosis-inducing factor 1, mitochondrial	Cytoplasm	enzyme	3	0.021	1	613	66901	9	0.00489396	0.000530213
IPI00022434.4	ALB	albumin	ALB Putative uncharacterized protein ALB	Extracellular Space	transporter	3	0.04	2	627	71705	6.7	0.00478469	0.000518374
IPI00328840.9	ALYREF	Aly/REF export factor	THOC4 THO complex 4	Nucleus	transcription regulator	2	0.095	2	264	27558	11.1	0.00757576	0.000820759
IPI00163085.2	AMOT	angiomotin	AMOT Isoform 1 of Angiomotin	Plasma Membrane	other	2	0.011	1	1084	118085	7.6	0.00184502	0.00019989
IPI00007423.1	ANP32B	acidic (leucine-rich) nuclear phosphoprotein 32 family, member B	ANP32B Isoform 1 of Acidic leucine-rich nuclear phosphoprotein 32 family member B	Nucleus	other	2	0.064	1	251	28788	4.1	0.00796813	0.000863269
IPI00414320.2	ANXA11	annexin A11	ANXA11 cDNA FLJ55482, highly similar to Annexin A11	Nucleus	other	2	0.045	2	605	65597	8.3	0.00330579	0.00035815
IPI00418169.3	ANXA2	annexin A2	ANXA2 Isoform 2 of Annexin A2	Plasma Membrane	other	5	0.084	2	357	40411	8.4	0.0140056	0.00151737
IPI00329801.12	ANXA5	annexin A5	ANXA5 Annexin A5	Plasma Membrane	other	2	0.05	1	320	35937	5	0.00625	0.000677126
IPI00855856.2	API5	apoptosis inhibitor 5	API5 apoptosis inhibitor 5 isoform a	Cytoplasm	other	11	0.059	2	524	59005	7.3	0.0209924	0.00227432
IPI00298520.4	ARCN1	archain 1	ARCN1 Coatomer subunit delta variant 2	Cytoplasm	other	3	0.022	1	552	61626	5.8	0.00543478	0.000588806
IPI00472160.5	ARHGEF2	Rho/Rac guanine nucleotide exchange factor (GEF) 2	ARHGEF2 Rho/rac guanine nucleotide exchange factor 2	Cytoplasm	other	2	0.014	1	1080	121084	7.4	0.00185185	0.00020063
IPI00005162.3	ARPC3	actin related protein 2/3 complex, subunit 3, 21kDa	ARPC3 Actin-related protein 2/3 complex subunit 3	Cytoplasm	other	1	0.073	1	178	20547	8.6	0.00561798	0.000608653
IPI00646182.5	ATP1A1	ATPase, Na+/K+ transporting, alpha 1 polypeptide	ATP1A1 Na+/K+ -ATPase alpha 1 subunit isoform c	Plasma Membrane	transporter	4	0.033	2	1023	113000	5.5	0.00391007	0.000423618
IPI00219078.5	ATP2A2	ATPase, Ca++ transporting, cardiac muscle, slow twitch 2	ATP2A2 Isoform SERCA2B of Sarcoplasmic/endoplasmic reticulum calcium ATPase 2	Cytoplasm	transporter	1	0.015	1	1042	114757	5.3	0.000959693	0.000103973
IPI00303476.1	ATP5B	ATP synthase, H+ transporting, mitochondrial F1 complex, beta polypeptide	ATP5B ATP synthase subunit beta, mitochondrial	Cytoplasm	transporter	4	0.025	1	529	56560	5.4	0.00756144	0.000819208
IPI00478410.2	ATP5C1	ATP synthase, H+ transporting, mitochondrial F1 complex, gamma polypeptide 1	ATP5C1 Isoform Liver of ATP synthase subunit gamma, mitochondrial	Cytoplasm	transporter	1	0.04	1	298	32996	9.2	0.0033557	0.000363558
IPI00444945.2	BAX	BCL2-associated X protein	BAX Isoform Beta of Apoptosis regulator BAX	Cytoplasm	transporter	2	0.06	1	218	24220	7.9	0.00917431	0.000993947
IPI00025178.3	BCAS2	breast carcinoma amplified sequence 2	BCAS2 Pre-mRNA-splicing factor SPF27	Nucleus	other	2	0.058	1	225	26131	5.6	0.00888889	0.000963024
IPI00028955.4	BOP1	block of proliferation 1	BOP1 Ribosome biogenesis protein BOP1	Nucleus	other	1	0.028	1	746	83630	6.2	0.00134048	0.000145228
IPI00009856.1	BPIFA1	BPI fold containing family A, member 1	PLUNC Protein Plunc	Extracellular Space	other	1	0.043	1	256	26713	5.7	0.00390625	0.000423204
IPI00216999.2	C14orf21	chromosome 14 open reading frame 21	C14orf21 Pumilio domain-containing protein C14orf21	unknown	other	1	0.024	1	636	69438	7.3	0.00157233	0.000170346
IPI00550720.3	C19orf57	chromosome 19 open reading frame 57	C19orf57 Isoform 1 of Uncharacterized protein C19orf57	unknown	other	2	0.026	1	807	84234	5.1	0.00247831	0.000268501
IPI00031651.1	C7orf50	chromosome 7 open reading frame 50	C7orf50 Uncharacterized protein C7orf50	unknown	other	1	0.062	1	194	22083	9.6	0.00515464	0.000558455
IPI00301263.2	CAD	carbamoyl-phosphate synthetase 2, aspartate transcarbamylase, and dihydroorotase	CAD CAD protein	Cytoplasm	enzyme	3	0.012	2	2225	242981	6.5	0.00134831	0.000146077
IPI00020599.1	CALR	calreticulin	CALR Calreticulin	Cytoplasm	transcription regulator	1	0.034	1	417	48142	4.4	0.00239808	0.000259809
IPI00654569.2	CAMK2D	calcium/calmodulin-dependent protein kinase II delta	CAMK2D cDNA FLJ53470, highly similar to Calcium/calmodulin-dependent protein kinase type II delta chain	Cytoplasm	kinase	3	0.045	2	533	60033	7.3	0.00562852	0.000609795
IPI00908444.1	CAMK2G	calcium/calmodulin-dependent protein kinase II gamma	CAMK2G Isoform 6 of Calcium/calmodulin-dependent protein kinase type II subunit gamma	Cytoplasm	kinase	2	0.019	1	588	65242	8	0.00340136	0.000368504
IPI00218782.3	CAPZB	capping protein (actin filament) muscle Z-line, beta	CAPZB cDNA FLJ60094, highly similar to F-actin capping protein subunit beta	Cytoplasm	other	3	0.042	1	335	37482	6.1	0.00895522	0.000970211
IPI00013885.1	CASP14	caspase 14, apoptosis-related cysteine peptidase	CASP14 Caspase-14	Cytoplasm	peptidase	2	0.045	1	242	27680	5.6	0.00826446	0.000895374
IPI00878669.2	CBX1	chromobox homolog 1	CBX1 Putative uncharacterized protein CBX1	Nucleus	transcription regulator	3	0.085	1	189	21915	4.9	0.015873	0.00171969
IPI00297779.7	CCT2	chaperonin containing TCP1, subunit 2 (beta)	CCT2 T-complex protein 1 subunit beta	Cytoplasm	kinase	2	0.062	2	535	57488	6.4	0.00373832	0.00040501
IPI00553185.2	CCT3	chaperonin containing TCP1, subunit 3 (gamma)	CCT3 T-complex protein 1 subunit gamma	Cytoplasm	other	5	0.046	2	545	60534	6.5	0.00917431	0.000993947
IPI00302927.6	CCT4	chaperonin containing TCP1, subunit 4 (delta)	ILK-2;CCT4 T-complex protein 1 subunit delta	Cytoplasm	other	1	0.022	1	539	57924	7.8	0.00185529	0.000201002
IPI00018465.1	CCT7	chaperonin containing TCP1, subunit 7 (eta)	CCT7 T-complex protein 1 subunit eta	Cytoplasm	other	4	0.026	1	543	59367	7.6	0.00736648	0.000798086
IPI00784090.2	CCT8	chaperonin containing TCP1, subunit 8 (theta)	CCT8 T-complex protein 1 subunit theta	Cytoplasm	enzyme	5	0.078	3	548	59621	5.6	0.00912409	0.000988506
IPI00909930.1	CDC45	cell division cycle 45 homolog (S. cerevisiae)	CDC45L cDNA FLJ60098, highly similar to CDC45-related protein	Nucleus	other	2	0.027	1	598	68802	5.6	0.00334448	0.000362342
IPI00647185.3	CEP170	centrosomal protein 170kDa	CEP170 Centrosomal protein 170kDa	Nucleus	other	4	0.028	3	1624	179628	7.2	0.00246305	0.000266848
IPI00101532.5	CEP55	centrosomal protein 55kDa	CEP55 Isoform 1 of Centrosomal protein of 55 kDa	Cytoplasm	other	1	0.032	1	464	54124	7	0.00215517	0.000233492
IPI00455210.1	CHD4	chromodomain helicase DNA binding protein 4	CHD4 Isoform 2 of Chromodomain-helicase-DNA-binding protein 4	Nucleus	enzyme	3	0.013	2	1940	220832	6	0.00154639	0.000167536
IPI00641579.1	CIRBP	cold inducible RNA binding protein	CIRBP cDNA FLJ37462 fis, clone BRAWH2011343, highly similar to COLD-INDUCIBLE RNA-BINDING PROTEIN	Nucleus	translation regulator	1	0.047	1	297	31918	9.6	0.003367	0.000364782
IPI00141318.2	CKAP4	cytoskeleton-associated protein 4	CKAP4 Isoform 1 of Cytoskeleton-associated protein 4	Cytoplasm	other	4	0.048	2	602	66023	5.9	0.00664452	0.000719869
IPI00008728.1	CLPX	ClpX caseinolytic peptidase X homolog (E. coli)	CLPX ATP-dependent Clp protease ATP-binding subunit clpX-like, mitochondrial	Cytoplasm	enzyme	2	0.016	1	633	69224	7.6	0.00315956	0.000342307
IPI00220219.6	COPB2	coatomer protein complex, subunit beta 2 (beta prime)	COPB2 Coatomer subunit beta'	Cytoplasm	transporter	3	0.023	2	906	102487	5.3	0.00331126	0.000358743
IPI00009958.6	COPS5	COP9 constitutive photomorphogenic homolog subunit 5 (Arabidopsis)	COPS5 COP9 signalosome complex subunit 5	Nucleus	transcription regulator	2	0.057	1	334	37579	6.5	0.00598802	0.000648744
IPI00103057.2	COX20	COX20 Cox2 chaperone homolog (S. cerevisiae)	FAM36A Isoform 2 of Protein FAM36A	Cytoplasm	other	1	0.108	1	130	14669	8.8	0.00769231	0.000833386
IPI00002657.1	CPNE7	copine VII	CPNE7 Isoform 1 of Copine-7	unknown	transporter	3	0.014	1	633	70294	6.4	0.00473934	0.000513461
IPI00301395.4	CPVL	carboxypeptidase, vitellogenic-like	CPVL Probable serine carboxypeptidase CPVL	unknown	peptidase	18	0.071	3	476	54164	5.6	0.0378151	0.0040969
IPI00397504.1	CRB1	crumbs homolog 1 (Drosophila)	CRB1 Isoform 1 of Crumbs homolog 1	Plasma Membrane	other	1	0.014	1	1406	154183	5	0.000711238	7.70556e-05
IPI00031801.4	CSDA	cold shock domain protein A	CSDA Isoform 1 of DNA-binding protein A	Nucleus	transcription regulator	1	0.04	1	372	40090	9.8	0.00268817	0.000291237
IPI00165230.1	DAZAP1	DAZ associated protein 1	DAZAP1 Isoform 1 of DAZ-associated protein 1	Cytoplasm	other	3	0.079	2	407	43383	8.6	0.00737101	0.000798577
IPI00872359.1	DCTN1	dynactin 1	DCTN1 Putative uncharacterized protein DCTN1	Cytoplasm	other	2	0.013	1	1283	142078	5.7	0.00155885	0.000168886
IPI00940000.1	DDX17	DEAD (Asp-Glu-Ala-Asp) box helicase 17	DDX17 DEAD box polypeptide 17 isoform 3	Nucleus	enzyme	9	0.056	3	731	80458	8.4	0.0123119	0.00133387
IPI00301323.1	DDX18	DEAD (Asp-Glu-Ala-Asp) box polypeptide 18	DDX18 ATP-dependent RNA helicase DDX18	Nucleus	enzyme	1	0.018	1	670	75407	9.5	0.00149254	0.000161702
IPI00015953.3	DDX21	DEAD (Asp-Glu-Ala-Asp) box helicase 21	DDX21 Isoform 1 of Nucleolar RNA helicase 2	Nucleus	enzyme	1	0.014	1	783	87344	9.3	0.00127714	0.000138366
IPI00017617.1	DDX5	DEAD (Asp-Glu-Ala-Asp) box helicase 5	DDX5 Probable ATP-dependent RNA helicase DDX5	Nucleus	enzyme	5	0.047	2	614	69148	8.9	0.00814332	0.000882249
IPI00026829.1	DHPS	deoxyhypusine synthase	DHPS Isoform Long of Deoxyhypusine synthase	Cytoplasm	enzyme	2	0.035	1	369	40971	5.4	0.00542005	0.00058721
IPI00550165.4	DHRS7B	dehydrogenase/reductase (SDR family) member 7B	DHRS7B Dehydrogenase/reductase SDR family member 7B	unknown	other	2	0.046	1	325	35119	9.6	0.00615385	0.000666709
IPI00926109.1	DHX30	DEAH (Asp-Glu-Ala-His) box polypeptide 30	DHX30 Isoform 2 of Putative ATP-dependent RNA helicase DHX30	Nucleus	enzyme	1	0.008	1	1222	136115	8.6	0.000818331	8.86581e-05
IPI00844578.1	DHX9	DEAH (Asp-Glu-Ala-His) box polypeptide 9	DHX9 ATP-dependent RNA helicase A	Nucleus	enzyme	1	0.013	1	1270	140958	6.8	0.000787402	8.53073e-05
IPI00746351.2	DIS3	DIS3 mitotic control homolog (S. cerevisiae)	DIS3 Isoform 1 of Exosome complex exonuclease RRP44	Nucleus	enzyme	7	0.038	3	958	109003	7.1	0.00730689	0.00079163
IPI00294610.3	DNAJA3	DnaJ (Hsp40) homolog, subfamily A, member 3	DNAJA3 Isoform 1 of DnaJ homolog subfamily A member 3, mitochondrial	Cytoplasm	other	2	0.033	1	480	52538	9.3	0.00416667	0.000451418
IPI00513791.2	DOCK7	dedicator of cytokinesis 7	DOCK7 Isoform 1 of Dedicator of cytokinesis protein 7	Plasma Membrane	other	1	0.006	1	2140	242558	6.8	0.00046729	5.06263e-05
IPI00796864.1	DPM1	dolichyl-phosphate mannosyltransferase polypeptide 1, catalytic subunit	DPM1 Dolichyl-phosphate mannosyltransferase polypeptide 1, catalytic subunit	Cytoplasm	enzyme	1	0.037	1	295	33350	9.1	0.00338983	0.000367255
IPI00013933.2	DSP	desmoplakin	DSP Isoform DPI of Desmoplakin	Plasma Membrane	other	9	0.026	5	2871	331774	6.8	0.0031348	0.000339625
IPI00456969.1	DYNC1H1	dynein, cytoplasmic 1, heavy chain 1	DYNC1H1 Cytoplasmic dynein 1 heavy chain 1	Cytoplasm	peptidase	4	0.007	3	4646	532412	6.4	0.000860956	9.32761e-05
IPI00178440.3	EEF1B2	eukaryotic translation elongation factor 1 beta 2	EEF1B2 Elongation factor 1-beta	Cytoplasm	translation regulator	3	0.067	1	225	24764	4.7	0.0133333	0.00144454
IPI00642971.3	EEF1D	eukaryotic translation elongation factor 1 delta (guanine nucleotide exchange protein)	EEF1D Isoform 2 of Elongation factor 1-delta	Cytoplasm	translation regulator	2	0.039	2	647	71408	6.4	0.00309119	0.0003349
IPI00003588.1	EEF1E1	eukaryotic translation elongation factor 1 epsilon 1	EEF1E1 Eukaryotic translation elongation factor 1 epsilon-1	Cytoplasm	translation regulator	2	0.057	1	174	19811	8.6	0.0114943	0.00124529
IPI00186290.6	EEF2	eukaryotic translation elongation factor 2	EEF2 Elongation factor 2	Cytoplasm	translation regulator	1	0.019	1	858	95338	6.8	0.0011655	0.000126271
IPI00003519.1	EFTUD2	elongation factor Tu GTP binding domain containing 2	EFTUD2 116 kDa U5 small nuclear ribonucleoprotein component	Nucleus	enzyme	1	0.012	1	972	109436	5	0.00102881	0.000111461
IPI00029012.1	EIF3A	eukaryotic translation initiation factor 3, subunit A	EIF3A Eukaryotic translation initiation factor 3 subunit A	Cytoplasm	translation regulator	3	0.022	2	1382	166569	6.8	0.00217077	0.000235181
IPI00719752.2	EIF3B	eukaryotic translation initiation factor 3, subunit B	EIF3B Isoform 2 of Eukaryotic translation initiation factor 3 subunit B	Cytoplasm	translation regulator	2	0.015	1	873	99029	5.1	0.00229095	0.000248202
IPI00409717.1	EIF4A2	eukaryotic translation initiation factor 4A2	EIF4A2 Isoform 2 of Eukaryotic initiation factor 4A-II	Cytoplasm	translation regulator	2	0.032	1	408	46489	5.5	0.00490196	0.00053108
IPI00032003.1	EMD	emerin	EMD Emerin	Nucleus	other	1	0.059	1	254	28994	5.5	0.00393701	0.000426536
IPI00013452.11	EPRS	glutamyl-prolyl-tRNA synthetase	EPRS Bifunctional aminoacyl-tRNA synthetase	Cytoplasm	enzyme	3	0.03	3	1512	170590	7.3	0.00198413	0.000214961
IPI00009464.1	EXOSC10	exosome component 10	EXOSC10 Isoform 1 of Exosome component 10	Nucleus	kinase	2	0.014	1	885	100831	8.5	0.00225989	0.000244837
IPI00073602.1	EXOSC6	exosome component 6	EXOSC6 Exosome complex exonuclease MTR3	Nucleus	other	2	0.055	1	272	28235	6.3	0.00735294	0.000796619
IPI00014198.2	EXOSC7	exosome component 7	EXOSC7 Exosome complex exonuclease RRP42	Nucleus	enzyme	3	0.148	3	291	31835	5.2	0.0103093	0.00111691
IPI00029697.3	EXOSC9	exosome component 9	EXOSC9 Isoform 2 of Exosome complex exonuclease RRP45	Nucleus	enzyme	1	0.026	1	456	50803	5.3	0.00219298	0.000237588
IPI00329696.1	FAM82B	family with sequence similarity 82, member B	FAM82B Regulator of microtubule dynamics protein 1	Cytoplasm	other	2	0.051	1	314	35808	8.5	0.00636943	0.000690065
IPI00026781.3	FASN	fatty acid synthase	FASN Fatty acid synthase	Cytoplasm	enzyme	1	0.006	1	2511	273424	6.4	0.000398248	4.31463e-05
IPI00183208.3	FBXO22	F-box protein 22	FBXO22;FBXO22OS Isoform 1 of F-box only protein 22	unknown	enzyme	2	0.035	1	403	44508	7	0.00496278	0.000537669
IPI00055606.2	FHL1	four and a half LIM domains 1	FHL1 Isoform 2 of Four and a half LIM domains protein 1	Cytoplasm	other	1	0.046	1	323	36263	9	0.00309598	0.000335419
IPI00397801.4	FLG2	filaggrin family member 2	FLG2 Filaggrin-2	Cytoplasm	other	2	0.005	1	2391	248072	8.3	0.00083647	9.06234e-05
IPI00012442.1	G3BP1	GTPase activating protein (SH3 domain) binding protein 1	G3BP1 Ras GTPase-activating protein-binding protein 1	Nucleus	enzyme	1	0.028	1	466	52164	5.5	0.00214592	0.00023249
IPI00789134.4	GAPDH	glyceraldehyde-3-phosphate dehydrogenase	GAPDH Glyceraldehyde-3-phosphate dehydrogenase	Cytoplasm	enzyme	6	0.146	3	335	36049	8.5	0.0179104	0.00194042
IPI00001159.10	GCN1L1	GCN1 general control of amino-acid synthesis 1-like 1 (yeast)	GCN1L1 Translational activator GCN1	Cytoplasm	translation regulator	1	0.007	1	2671	292742	7.4	0.000374392	4.05617e-05
IPI00220766.5	GLO1	glyoxalase I	GLO1 Lactoylglutathione lyase	Cytoplasm	enzyme	1	0.054	1	184	20778	5.3	0.00543478	0.000588806
IPI00306380.11	GNL3	guanine nucleotide binding protein-like 3 (nucleolar)	GNL3 Isoform 1 of Guanine nucleotide-binding protein-like 3	Nucleus	other	1	0.027	1	549	61993	9.2	0.00182149	0.000197341
IPI00232571.1	GPC4	glypican 4	GPC4 Glypican-4	Plasma Membrane	transmembrane receptor	1	0.031	1	556	62412	6.7	0.00179856	0.000194857
IPI00017895.3	GPD2	glycerol-3-phosphate dehydrogenase 2 (mitochondrial)	GPD2 Isoform 1 of Glycerol-3-phosphate dehydrogenase, mitochondrial	Cytoplasm	enzyme	1	0.022	1	727	80853	7.7	0.00137552	0.000149024
IPI00021327.3	GRB2	growth factor receptor-bound protein 2	GRB2 Isoform 1 of Growth factor receptor-bound protein 2	Cytoplasm	other	1	0.041	1	217	25206	6.3	0.00460829	0.000499264
IPI00027831.1	GRWD1	glutamate-rich WD repeat containing 1	GRWD1 Glutamate-rich WD repeat-containing protein 1	Nucleus	other	1	0.036	1	446	49419	4.9	0.00224215	0.000242915
IPI00054042.1	GTF2I	general transcription factor IIi	GTF2I Isoform 1 of General transcription factor II-I	Nucleus	transcription regulator	1	0.012	1	998	112416	6.4	0.001002	0.000108557
IPI00414482.2	GTF3C1	general transcription factor IIIC, polypeptide 1, alpha 220kDa	GTF3C1 Isoform 1 of General transcription factor 3C polypeptide 1	Nucleus	transcription regulator	5	0.017	3	2130	241144	7.3	0.00234742	0.00025432
IPI00015806.3	GTF3C3	general transcription factor IIIC, polypeptide 3, 102kDa	GTF3C3 Isoform 1 of General transcription factor 3C polypeptide 3	Nucleus	transcription regulator	1	0.016	1	886	101272	5.1	0.00112867	0.00012228
IPI00879210.1	GTF3C5	general transcription factor IIIC, polypeptide 5, 63kDa	GTF3C5 Isoform 3 of General transcription factor 3C polypeptide 5	Nucleus	transcription regulator	2	0.015	1	526	60369	7.1	0.00380228	0.00041194
IPI00385042.4	GTPBP4	GTP binding protein 4	GTPBP4 Nucleolar GTP-binding protein 1	Nucleus	enzyme	1	0.016	1	634	73965	9.5	0.00157729	0.000170884
IPI00031522.2	HADHA	hydroxyacyl-CoA dehydrogenase/3-ketoacyl-CoA thiolase/enoyl-CoA hydratase (trifunctional protein), alpha subunit	HADHA Trifunctional enzyme subunit alpha, mitochondrial	Cytoplasm	enzyme	10	0.094	5	763	83000	9	0.0131062	0.00141992
IPI00022793.5	HADHB	hydroxyacyl-CoA dehydrogenase/3-ketoacyl-CoA thiolase/enoyl-CoA hydratase (trifunctional protein), beta subunit	HADHB Trifunctional enzyme subunit beta, mitochondrial	Cytoplasm	enzyme	7	0.049	2	474	51294	9.4	0.0147679	0.00159996
IPI00289601.10	HDAC2	histone deacetylase 2	HDAC2 Isoform 2 of Histone deacetylase 2	Nucleus	transcription regulator	2	0.031	1	582	65538	7	0.00343643	0.000372303
IPI00011913.1	HNRNPA0	heterogeneous nuclear ribonucleoprotein A0	HNRNPA0 Heterogeneous nuclear ribonucleoprotein A0	Nucleus	other	3	0.118	2	305	30841	9.3	0.00983607	0.00106564
IPI00215965.3	HNRNPA1	heterogeneous nuclear ribonucleoprotein A1	HNRNPA1 Isoform A1-B of Heterogeneous nuclear ribonucleoprotein A1	Nucleus	other	27	0.207	6	372	38747	9.1	0.0725806	0.0078634
IPI00396378.3	HNRNPA2B1	heterogeneous nuclear ribonucleoprotein A2/B1	HNRNPA2B1 Isoform B1 of Heterogeneous nuclear ribonucleoproteins A2/B1	Nucleus	other	4	0.116	3	353	37430	8.9	0.0113314	0.00122765
IPI00419373.1	HNRNPA3	heterogeneous nuclear ribonucleoprotein A3	HNRNPA3 Isoform 1 of Heterogeneous nuclear ribonucleoprotein A3	Nucleus	other	8	0.111	3	378	39595	9	0.021164	0.00229292
IPI00028888.1	HNRNPD	heterogeneous nuclear ribonucleoprotein D (AU-rich element RNA binding protein 1, 37kDa)	HNRNPD Isoform 1 of Heterogeneous nuclear ribonucleoprotein D0	Nucleus	transcription regulator	2	0.087	2	355	38434	7.8	0.0056338	0.000610368
IPI00003881.5	HNRNPF	heterogeneous nuclear ribonucleoprotein F	HNRNPF Heterogeneous nuclear ribonucleoprotein F	Nucleus	other	11	0.096	3	415	45672	5.6	0.026506	0.00287167
IPI00479191.2	HNRNPH1	heterogeneous nuclear ribonucleoprotein H1 (H)	HNRNPH1 51 kDa protein	Nucleus	other	12	0.127	4	472	51230	6.8	0.0254237	0.00275441
IPI00216746.1	HNRNPK	heterogeneous nuclear ribonucleoprotein K	HNRNPK Isoform 2 of Heterogeneous nuclear ribonucleoprotein K	Nucleus	other	1	0.026	1	464	51028	5.3	0.00215517	0.000233492
IPI00027834.3	HNRNPL	heterogeneous nuclear ribonucleoprotein L	HNRNPL Heterogeneous nuclear ribonucleoprotein L	Nucleus	other	2	0.022	1	589	64133	8.2	0.00339559	0.000367879
IPI00171903.2	HNRNPM	heterogeneous nuclear ribonucleoprotein M	HNRNPM Isoform 1 of Heterogeneous nuclear ribonucleoprotein M	Nucleus	other	14	0.09	8	730	77516	8.7	0.0191781	0.00207776
IPI00941649.1	HNRNPR	heterogeneous nuclear ribonucleoprotein R	HNRNPR 71 kDa protein	Nucleus	other	8	0.077	4	637	71314	8.1	0.0125589	0.00136063
IPI00883857.2	HNRNPU	heterogeneous nuclear ribonucleoprotein U (scaffold attachment factor A)	HNRNPU Isoform Long of Heterogeneous nuclear ribonucleoprotein U	Nucleus	transporter	1	0.01	1	825	90585	6	0.00121212	0.000131322
IPI00414384.1	HSDL2	hydroxysteroid dehydrogenase like 2	HSDL2 Isoform 1 of Hydroxysteroid dehydrogenase-like protein 2	Cytoplasm	transporter	1	0.043	1	418	45395	8	0.00239234	0.000259187
IPI00382470.3	HSP90AA1	heat shock protein 90kDa alpha (cytosolic), class A member 1	HSP90AA1 Isoform 2 of Heat shock protein HSP 90-alpha	Cytoplasm	enzyme	6	0.05	3	854	98161	5.2	0.00702576	0.000761173
IPI00643152.2	HSPA1L	heat shock 70kDa protein 1-like	HSPA1L cDNA FLJ56386, highly similar to Heat shock 70 kDa protein 1L	Cytoplasm	other	21	0.13	7	705	77561	8.1	0.0297872	0.00322716
IPI00339269.1	HSPA6	heat shock 70kDa protein 6 (HSP70B')	HSPA6 Heat shock 70 kDa protein 6	unknown	other	21	0.082	5	643	71028	6.1	0.0326594	0.00353833
IPI00003865.1	HSPA8	heat shock 70kDa protein 8	HSPA8 Isoform 1 of Heat shock cognate 71 kDa protein	Cytoplasm	enzyme	18	0.172	9	646	70898	5.5	0.0278638	0.00301877
IPI00007765.5	HSPA9	heat shock 70kDa protein 9 (mortalin)	HSPA9 Stress-70 protein, mitochondrial	Cytoplasm	other	10	0.094	4	679	73681	6.2	0.0147275	0.00159559
IPI00784154.1	HSPD1	heat shock 60kDa protein 1 (chaperonin)	HSPD1 60 kDa heat shock protein, mitochondrial	Cytoplasm	enzyme	20	0.187	8	573	61055	5.9	0.034904	0.00378151
IPI00514983.4	HSPH1	heat shock 105kDa/110kDa protein 1	HSPH1 Heat shock 105kDa/110kDa protein 1, isoform CRA_b	Cytoplasm	other	4	0.031	2	860	97460	5.7	0.00465116	0.000503908
IPI00179298.5	HUWE1	HECT, UBA and WWE domain containing 1, E3 ubiquitin protein ligase	HUWE1 482 kDa protein	Nucleus	transcription regulator	1	0.004	1	4376	482153	5.2	0.000228519	2.47578e-05
IPI00644127.2	IARS	isoleucyl-tRNA synthetase	IARS Isoleucyl-tRNA synthetase, cytoplasmic	Cytoplasm	enzyme	2	0.014	2	1262	144498	6.1	0.00158479	0.000171696
IPI00012756.1	IFIT5	interferon-induced protein with tetratricopeptide repeats 5	IFIT5 Interferon-induced protein with tetratricopeptide repeats 5	unknown	other	1	0.033	1	482	55847	7.4	0.00207469	0.000224772
IPI00008557.5	IGF2BP1	insulin-like growth factor 2 mRNA binding protein 1	IGF2BP1 Insulin-like growth factor 2 mRNA-binding protein 1	Cytoplasm	translation regulator	15	0.085	3	577	63457	9.2	0.0259965	0.00281647
IPI00418313.3	ILF3	interleukin enhancer binding factor 3, 90kDa	ILF3 interleukin enhancer binding factor 3 isoform d	Nucleus	transcription regulator	2	0.023	2	898	95808	8.8	0.00222717	0.000241292
IPI00291510.3	IMPDH2	IMP (inosine 5'-monophosphate) dehydrogenase 2	IMPDH2 Inosine-5'-monophosphate dehydrogenase 2	Cytoplasm	enzyme	1	0.031	1	514	55805	6.9	0.00194553	0.000210779
IPI00398009.2	IPO4	importin 4	IPO4 Isoform 2 of Importin-4	Nucleus	transporter	4	0.03	2	1083	118901	4.9	0.00369344	0.000400149
IPI00939304.1	IPO5	importin 5	IPO5 Isoform 3 of Importin-5	Nucleus	transporter	5	0.045	3	1115	125545	4.9	0.0044843	0.000485831
IPI00007402.3	IPO7	importin 7	IPO7 Importin-7	Nucleus	transporter	2	0.01	1	1038	119516	4.8	0.00192678	0.000208748
IPI00185146.5	IPO9	importin 9	IPO9 Importin-9	Nucleus	transporter	4	0.033	2	1041	115963	4.8	0.00384246	0.000416293
IPI00009342.1	IQGAP1	IQ motif containing GTPase activating protein 1	IQGAP1 Ras GTPase-activating-like protein IQGAP1	Cytoplasm	other	1	0.011	1	1657	189251	6.5	0.0006035	6.53834e-05
IPI00020729.1	IRS4	insulin receptor substrate 4	IRS4 Insulin receptor substrate 4	Cytoplasm	other	1	0.012	1	1257	133767	8.4	0.000795545	8.61895e-05
IPI00296432.1	IWS1	IWS1 homolog (S. cerevisiae)	IWS1 Isoform 1 of Protein IWS1 homolog	Nucleus	enzyme	1	0.023	1	819	91955	4.7	0.001221	0.000132284
IPI00479786.5	KHSRP	KH-type splicing regulatory protein	KHSRP KH-type splicing regulatory protein	Nucleus	enzyme	2	0.014	1	711	73115	7.3	0.00281294	0.000304755
IPI00647491.1	KIAA0391	KIAA0391	KIAA0391 Isoform 1 of Mitochondrial ribonuclease P protein 3	unknown	other	1	0.024	1	583	67315	8.8	0.00171527	0.000185832
IPI00873406.1	KIAA1967	KIAA1967	KIAA1967 Isoform 2 of Protein KIAA1967	Cytoplasm	peptidase	2	0.015	1	923	103143	5.4	0.00216685	0.000234757
IPI00848334.1	KIF2A	kinesin heavy chain member 2A	KIF2A Isoform 4 of Kinesin-like protein KIF2A	Cytoplasm	other	1	0.012	1	744	84089	6.4	0.00134409	0.000145619
IPI00299033.1	KPNA3	karyopherin alpha 3 (importin alpha 4)	KPNA3 Importin subunit alpha-3	Nucleus	transporter	1	0.025	1	521	57811	4.9	0.00191939	0.000207947
IPI00001639.2	KPNB1	karyopherin (importin) beta 1	KPNB1 Importin subunit beta-1	Nucleus	transporter	1	0.017	1	876	97170	4.8	0.00114155	0.000123676
IPI00220327.4	KRT1	keratin 1	KRT1 Keratin, type II cytoskeletal 1	Cytoplasm	other	77	0.328	17	644	66039	8.1	0.119565	0.0129537
IPI00009865.4	KRT10	keratin 10	KRT10 Keratin, type I cytoskeletal 10	Cytoplasm	other	93	0.435	20	584	58827	5.2	0.159247	0.0172528
IPI00384444.6	KRT14	keratin 14	KRT14 Keratin, type I cytoskeletal 14	Cytoplasm	other	19	0.076	3	472	51561	5.2	0.0402542	0.00436115
IPI00217963.3	KRT16	keratin 16	KRT16 Keratin, type I cytoskeletal 16	Cytoplasm	other	20	0.129	4	473	51268	5	0.0422833	0.00458098
IPI00450768.7	KRT17	keratin 17	KRT17 Keratin, type I cytoskeletal 17	Cytoplasm	other	17	0.069	2	432	48106	5	0.0393519	0.00426339
IPI00009867.3	KRT5	keratin 5	KRT5 Keratin, type II cytoskeletal 5	Cytoplasm	other	32	0.154	8	590	62378	7.8	0.0542373	0.00587608
IPI00300725.7	KRT6A	keratin 6A	KRT6A Keratin, type II cytoskeletal 6A	Plasma Membrane	other	42	0.181	9	564	60045	8	0.0744681	0.00806789
IPI00293665.9	KRT6B	keratin 6B	KRT6B Keratin, type II cytoskeletal 6B	Cytoplasm	other	36	0.163	8	564	60067	8	0.0638298	0.00691533
IPI00376379.4	KRT77	keratin 77	KRT77 keratin 77	unknown	other	4	0.04	2	578	61901	6	0.00692042	0.000749759
IPI00477227.3	KRT78	keratin 78	KRT78 Isoform 1 of Keratin, type II cytoskeletal 78	unknown	other	2	0.044	2	520	56866	6	0.00384615	0.000416693
IPI00375843.3	KRT80	keratin 80	KRT80 Isoform 3 of Keratin, type II cytoskeletal 80	unknown	other	2	0.027	1	487	54176	5.4	0.00410678	0.000444929
IPI00019359.4	KRT9	keratin 9	KRT9 Keratin, type I cytoskeletal 9	Cytoplasm	other	41	0.337	14	623	62064	5.2	0.0658106	0.00712994
IPI00185919.3	LARP1	La ribonucleoprotein domain family, member 1	LARP1 Isoform 1 of La-related protein 1	Cytoplasm	other	2	0.016	1	1096	123510	8.8	0.00182482	0.000197701
IPI00103994.4	LARS	leucyl-tRNA synthetase	LARS Leucyl-tRNA synthetase, cytoplasmic	Cytoplasm	enzyme	1	0.01	1	1176	134466	7.3	0.00085034	9.21261e-05
IPI00009650.1	LCN1	lipocalin 1	LCN1 Lipocalin-1	Extracellular Space	transporter	1	0.062	1	176	19250	5.6	0.00568182	0.00061557
IPI00947127.1	LDHA	lactate dehydrogenase A	LDHA lactate dehydrogenase A isoform 3	Cytoplasm	enzyme	3	0.042	1	361	39837	8.4	0.00831025	0.000900334
IPI00219217.3	LDHB	lactate dehydrogenase B	LDHB L-lactate dehydrogenase B chain	Cytoplasm	enzyme	1	0.045	1	334	36639	6.1	0.00299401	0.000324372
IPI00465050.2	LLGL2	lethal giant larvae homolog 2 (Drosophila)	LLGL2 Isoform C of Lethal(2) giant larvae protein homolog 2	Cytoplasm	other	1	0.017	1	1020	113448	7.5	0.000980392	0.000106216
IPI00005158.1	LONP1	lon peptidase 1, mitochondrial	LONP1 Lon protease homolog, mitochondrial	Cytoplasm	peptidase	1	0.011	1	959	106489	6.4	0.00104275	0.000112972
IPI00783271.1	LRPPRC	leucine-rich pentatricopeptide repeat containing	LRPPRC Leucine-rich PPR motif-containing protein, mitochondrial	Cytoplasm	other	2	0.019	2	1394	157904	6.1	0.00143472	0.000155438
IPI00925547.1	LTF	lactotransferrin	LTF Lactoferrin	Extracellular Space	peptidase	6	0.044	2	709	77981	8.1	0.00846262	0.000916843
IPI00153032.1	LTV1	LTV1 homolog (S. cerevisiae)	LTV1 Protein LTV1 homolog	unknown	other	2	0.04	1	475	54855	4.9	0.00421053	0.000456169
IPI00015838.3	LYAR	Ly1 antibody reactive homolog (mouse)	LYAR Cell growth-regulating nucleolar protein	Plasma Membrane	other	2	0.066	2	379	43615	9.5	0.00527704	0.000571716
IPI00654605.1	MAP7D1	MAP7 domain containing 1	MAP7D1 Isoform 1 of MAP7 domain-containing protein 1	unknown	other	1	0.017	1	841	92820	10.1	0.00118906	0.000128823
IPI00018195.3	MAPK3	mitogen-activated protein kinase 3	MAPK3 Mitogen-activated protein kinase 3	Cytoplasm	kinase	2	0.04	1	379	43136	6.8	0.00527704	0.000571716
IPI00008240.2	MARS	methionyl-tRNA synthetase	MARS Methionyl-tRNA synthetase, cytoplasmic	Cytoplasm	enzyme	2	0.026	2	900	101116	6.2	0.00222222	0.000240756
IPI00010157.1	MAT2A	methionine adenosyltransferase II, alpha	MAT2A S-adenosylmethionine synthetase isoform type-2	Cytoplasm	enzyme	2	0.038	1	395	43661	6.5	0.00506329	0.000548558
IPI00439194.1	MBD3	methyl-CpG binding domain protein 3	MBD3 Isoform 1 of Methyl-CpG-binding domain protein 3	Nucleus	other	1	0.048	1	291	32844	5.3	0.00343643	0.000372303
IPI00784044.1	MCCC2	methylcrotonoyl-CoA carboxylase 2 (beta)	MCCC2 Isoform 1 of Methylcrotonoyl-CoA carboxylase beta chain, mitochondrial	Cytoplasm	enzyme	1	0.023	1	563	61333	7.7	0.0017762	0.000192434
IPI00167941.1	MDN1	MDN1, midasin homolog (yeast)	MDN1 Midasin	Nucleus	other	1	0.002	1	5596	632827	5.7	0.000178699	1.93603e-05
IPI00783001.1	METTL15	methyltransferase like 15	METT5D1 Isoform 1 of Putative S-adenosyl-L-methionine-dependent methyltransferase METT5D1	unknown	other	1	0.037	1	407	46121	8.6	0.002457	0.000266192
IPI00293276.10	MIF	macrophage migration inhibitory factor (glycosylation-inhibiting factor)	MIF Macrophage migration inhibitory factor	Extracellular Space	cytokine	1	0.078	1	115	12476	7.9	0.00869565	0.000942089
IPI00216737.3	MINA	MYC induced nuclear antigen	MINA Isoform 1 of MYC-induced nuclear antigen	Nucleus	other	1	0.03	1	465	52800	6.7	0.00215054	0.00023299
IPI00328170.9	MOGS	mannosyl-oligosaccharide glucosidase	MOGS Mannosyl-oligosaccharide glucosidase	Cytoplasm	enzyme	1	0.01	1	837	91918	8.9	0.00119474	0.000129439
IPI00307409.6	MRPL9	mitochondrial ribosomal protein L9	MRPL9 39S ribosomal protein L9, mitochondrial	Cytoplasm	translation regulator	1	0.064	1	267	30243	10.1	0.00374532	0.000405769
IPI00550037.3	MRPS15	mitochondrial ribosomal protein S15	MRPS15 28S ribosomal protein S15, mitochondrial	Cytoplasm	other	1	0.035	1	257	29842	10.5	0.00389105	0.000421557
IPI00014812.1	MRPS21	mitochondrial ribosomal protein S21	MRPS21 28S ribosomal protein S21, mitochondrial	Cytoplasm	other	1	0.138	1	87	10742	10.2	0.0114943	0.00124529
IPI00032881.2	MRPS23	mitochondrial ribosomal protein S23	MRPS23 28S ribosomal protein S23, mitochondrial	Cytoplasm	other	6	0.116	2	190	21771	8.9	0.0315789	0.00342127
IPI00022002.6	MRPS27	mitochondrial ribosomal protein S27	MRPS27 cDNA FLJ54536, highly similar to Mitochondrial 28S ribosomal protein S27	Cytoplasm	other	3	0.028	1	428	49150	6.3	0.00700935	0.000759394
IPI00294242.2	MRPS31	mitochondrial ribosomal protein S31	MRPS31 28S ribosomal protein S31, mitochondrial	Cytoplasm	other	1	0.038	1	395	45319	9.3	0.00253165	0.000274279
IPI00641924.2	MRPS9	mitochondrial ribosomal protein S9	MRPS9 28S ribosomal protein S9, mitochondrial	Cytoplasm	other	3	0.066	2	396	45835	9.5	0.00757576	0.000820759
IPI00106491.3	MRTO4	mRNA turnover 4 homolog (S. cerevisiae)	MRTO4 mRNA turnover protein 4 homolog	Cytoplasm	other	2	0.042	1	239	27560	8.3	0.0083682	0.000906613
IPI00001007.1	MSI1	musashi homolog 1 (Drosophila)	MSI1 RNA-binding protein Musashi homolog 1	Cytoplasm	other	3	0.083	2	362	39125	7.9	0.00828729	0.000897847
IPI00073713.3	MSI2	musashi homolog 2 (Drosophila)	MSI2 Isoform 1 of RNA-binding protein Musashi homolog 2	Cytoplasm	other	2	0.091	2	328	35197	8.5	0.00609756	0.000660611
IPI00291646.3	MTHFD1L	methylenetetrahydrofolate dehydrogenase (NADP+ dependent) 1-like	MTHFD1L Methylenetetrahydrofolate dehydrogenase (NADP+ dependent) 1-like	Cytoplasm	enzyme	1	0.014	1	979	105889	8.1	0.00102145	0.000110664
IPI00607584.1	MYBBP1A	MYB binding protein (P160) 1a	MYBBP1A Isoform 2 of Myb-binding protein 1A	Nucleus	transcription regulator	10	0.05	5	1332	149366	9.3	0.00750751	0.000813365
IPI00221127.3	MYLK2	myosin light chain kinase 2	MYLK2 Myosin light chain kinase 2, skeletal/cardiac muscle	Cytoplasm	kinase	11	0.018	2	596	64685	7	0.0184564	0.00199957
IPI00023860.1	NAP1L1	nucleosome assembly protein 1-like 1	NAP1L1 Nucleosome assembly protein 1-like 1	Nucleus	other	4	0.072	2	391	45374	4.5	0.0102302	0.00110834
IPI00300127.3	NAT10	N-acetyltransferase 10 (GCN5-related)	NAT10 N-acetyltransferase 10	Nucleus	enzyme	2	0.022	2	1025	115704	8.3	0.00195122	0.000211396
IPI00106495.1	NCAPG	non-SMC condensin I complex, subunit G	NCAPG Condensin complex subunit 3	Nucleus	other	3	0.026	2	1015	114334	5.6	0.00295567	0.000320217
IPI00604620.3	NCL	nucleolin	NCL Nucleolin	Nucleus	other	50	0.162	8	710	76615	4.7	0.0704225	0.00762959
IPI00554681.2	NDUFA5	NADH dehydrogenase (ubiquinone) 1 alpha subcomplex, 5, 13kDa	NDUFA5 NADH dehydrogenase [ubiquinone] 1 alpha subcomplex subunit 5	Cytoplasm	enzyme	2	0.129	1	116	13459	6	0.0172414	0.00186794
IPI00022442.2	NDUFAB1	NADH dehydrogenase (ubiquinone) 1, alpha/beta subcomplex, 1, 8kDa	NDUFAB1 Acyl carrier protein, mitochondrial	Cytoplasm	enzyme	1	0.09	1	156	17417	4.9	0.00641026	0.000694489
IPI00604664.5	NDUFS1	NADH dehydrogenase (ubiquinone) Fe-S protein 1, 75kDa (NADH-coenzyme Q reductase)	NDUFS1 NADH-ubiquinone oxidoreductase 75 kDa subunit	Cytoplasm	enzyme	2	0.022	1	741	80997	6.6	0.00269906	0.000292416
IPI00025796.3	NDUFS3	NADH dehydrogenase (ubiquinone) Fe-S protein 3, 30kDa (NADH-coenzyme Q reductase)	NDUFS3 NADH dehydrogenase [ubiquinone] iron-sulfur protein 3, mitochondrial	Cytoplasm	enzyme	1	0.042	1	264	30242	7.5	0.00378788	0.00041038
IPI00304435.3	NIPSNAP1	nipsnap homolog 1 (C. elegans)	NIPSNAP1 Protein NipSnap homolog 1	Cytoplasm	enzyme	2	0.049	1	284	33310	9.3	0.00704225	0.000762959
IPI00843861.1	NOC3L	nucleolar complex associated 3 homolog (S. cerevisiae)	NOC3L Putative uncharacterized protein NOC3L	Nucleus	other	1	0.014	1	800	92624	9.2	0.00125	0.000135425
IPI00145593.7	NOM1	nucleolar protein with MIF4G domain 1	NOM1 Nucleolar MIF4G domain-containing protein 1	Nucleus	other	2	0.016	1	860	96257	8.1	0.00232558	0.000251954
IPI00026216.4	NPEPPS	aminopeptidase puromycin sensitive	NPEPPS Puromycin-sensitive aminopeptidase	Cytoplasm	peptidase	3	0.02	1	919	103276	5.7	0.00326442	0.000353668
IPI00549248.4	NPM1	nucleophosmin (nucleolar phosphoprotein B23, numatrin)	NPM1 Isoform 1 of Nucleophosmin	Nucleus	transcription regulator	28	0.156	4	294	32575	4.8	0.0952381	0.0103181
IPI00243221.2	NRD1	nardilysin (N-arginine dibasic convertase)	NRD1 nardilysin isoform a	Cytoplasm	peptidase	1	0.011	1	1219	139413	5	0.000820345	8.88763e-05
IPI00306369.3	NSUN2	NOP2/Sun domain family, member 2	NSUN2 tRNA (cytosine-5-)-methyltransferase NSUN2	Nucleus	enzyme	4	0.048	3	767	86471	6.8	0.00521512	0.000565008
IPI00026625.1	NUP155	nucleoporin 155kDa	NUP155 Isoform 1 of Nuclear pore complex protein Nup155	Nucleus	transporter	1	0.01	1	1391	155199	6.2	0.000718907	7.78866e-05
IPI00916847.1	OLA1	Obg-like ATPase 1	OLA1 47 kDa protein	Cytoplasm	other	2	0.031	1	416	46938	8.1	0.00480769	0.000520867
IPI00163644.2	OSBPL8	oxysterol binding protein-like 8	OSBPL8 Oxysterol-binding protein	Cytoplasm	other	1	0.017	1	890	101298	7.1	0.0011236	0.000121731
IPI00008524.1	PABPC1	poly(A) binding protein, cytoplasmic 1	PABPC1 Isoform 1 of Polyadenylate-binding protein 1	Cytoplasm	translation regulator	5	0.09	4	636	70671	9.5	0.00786164	0.000851731
IPI00217223.1	PAICS	phosphoribosylaminoimidazole carboxylase, phosphoribosylaminoimidazole succinocarboxamide synthetase	PAICS Multifunctional protein ADE2	Cytoplasm	enzyme	1	0.031	1	451	49679	7.5	0.00221729	0.000240222
IPI00549540.3	PAK1IP1	PAK1 interacting protein 1	PAK1IP1 p21-activated protein kinase-interacting protein 1	Nucleus	other	1	0.036	1	392	43964	8.9	0.00255102	0.000276378
IPI00449049.5	PARP1	poly (ADP-ribose) polymerase 1	PARP1 Poly [ADP-ribose] polymerase 1	Nucleus	enzyme	1	0.013	1	1014	113084	8.9	0.000986193	0.000106844
IPI00941899.1	PARP6	poly (ADP-ribose) polymerase family, member 6	PKM2 66 kDa protein	unknown	other	2	0.021	1	605	65931	7.9	0.00330579	0.00035815
IPI00003925.6	PDHB	pyruvate dehydrogenase (lipoamide) beta	PDHB Isoform 1 of Pyruvate dehydrogenase E1 component subunit beta, mitochondrial	Cytoplasm	enzyme	3	0.045	1	359	39233	6.6	0.00835655	0.00090535
IPI00003768.1	PES1	pescadillo ribosomal biogenesis factor 1	PES1 Isoform 1 of Pescadillo homolog	Nucleus	other	1	0.015	1	588	68003	7.3	0.00170068	0.000184252
IPI00925520.1	PFKL	phosphofructokinase, liver	PFKL 6-phosphofructokinase, liver type (EC 2.7.1.11) (Phosphofructokinase 1) (Phosphohexokinase) (Phosphofructo-1-kinase isozyme B) (PFK-B). Isoform 2	Cytoplasm	kinase	3	0.034	2	830	90577	7.9	0.00361446	0.000391591
IPI00465179.4	PFKM	phosphofructokinase, muscle	PFKM phosphofructokinase, muscle isoform 1	Cytoplasm	kinase	3	0.025	2	851	93254	8	0.00352526	0.000381928
IPI00009790.1	PFKP	phosphofructokinase, platelet	PFKP 6-phosphofructokinase type C	Cytoplasm	kinase	5	0.055	3	784	85596	7.6	0.00637755	0.000690945
IPI00017334.1	PHB	prohibitin	PHB Prohibitin	Nucleus	transcription regulator	1	0.074	1	272	29804	5.8	0.00367647	0.00039831
IPI00027252.6	PHB2	prohibitin 2	PHB2 Prohibitin-2	Cytoplasm	transcription regulator	1	0.064	1	299	33296	9.8	0.00334448	0.000362342
IPI00011200.5	PHGDH	phosphoglycerate dehydrogenase	PHGDH D-3-phosphoglycerate dehydrogenase	Cytoplasm	enzyme	5	0.051	2	533	56651	6.7	0.00938086	0.00101632
IPI00022974.1	PIP	prolactin-induced protein	PIP Prolactin-inducible protein	Extracellular Space	other	1	0.082	1	146	16572	8	0.00684932	0.000742056
IPI00291093.3	POLR2E	polymerase (RNA) II (DNA directed) polypeptide E, 25kDa	POLR2E DNA-directed RNA polymerases I, II, and III subunit RPABC1	Nucleus	enzyme	1	0.081	1	210	24551	6	0.0047619	0.000515906
IPI00419585.9	PPIA	peptidylprolyl isomerase A (cyclophilin A)	PPIA Peptidyl-prolyl cis-trans isomerase A	Cytoplasm	enzyme	1	0.055	1	165	18012	7.8	0.00606061	0.000656608
IPI00902512.2	PPP1CA	protein phosphatase 1, catalytic subunit, alpha isozyme	PPP1CA Serine/threonine-protein phosphatase	Cytoplasm	phosphatase	1	0.03	1	427	47421	8	0.00234192	0.000253724
IPI00815784.1	PPP2CA	protein phosphatase 2, catalytic subunit, alpha isozyme	PPP2CA Serine/threonine-protein phosphatase	Cytoplasm	phosphatase	8	0.172	4	309	35550	5.5	0.02589	0.00280493
IPI00554737.3	PPP2R1A	protein phosphatase 2, regulatory subunit A, alpha	PPP2R1A Serine/threonine-protein phosphatase 2A 65 kDa regulatory subunit A alpha isoform	Cytoplasm	phosphatase	14	0.143	6	589	65309	5.1	0.0237691	0.00257515
IPI00798041.5	PPP2R2A	protein phosphatase 2, regulatory subunit B, alpha	PPP2R2A cDNA FLJ58665, highly similar to Serine/threonine-protein phosphatase 2A 55 kDa regulatory subunit B alpha isoform	Cytoplasm	phosphatase	22	0.109	3	457	53000	6.5	0.04814	0.0052155
IPI00024919.3	PRDX3	peroxiredoxin 3	PRDX3 Thioredoxin-dependent peroxide reductase, mitochondrial	Cytoplasm	enzyme	2	0.055	1	256	27693	7.8	0.0078125	0.000846408
IPI00296337.2	PRKDC	protein kinase, DNA-activated, catalytic polypeptide	PRKDC Isoform 1 of DNA-dependent protein kinase catalytic subunit	Nucleus	kinase	29	0.053	16	4128	469093	7.1	0.00702519	0.000761111
IPI00305068.5	PRPF6	PRP6 pre-mRNA processing factor 6 homolog (S. cerevisiae)	PRPF6 Pre-mRNA-processing factor 6	Nucleus	transcription regulator	1	0.011	1	941	106925	8.3	0.0010627	0.000115133
IPI00015614.4	PRSS1/PRSS3	protease, serine, 1 (trypsin 1)	PRSS3 Isoform A of Trypsin-3	Extracellular Space	peptidase	2	0.043	1	304	32529	7.5	0.00657895	0.000712765
IPI00291922.2	PSMA5	proteasome (prosome, macropain) subunit, alpha type, 5	PSMA5 Proteasome subunit alpha type-5	Cytoplasm	peptidase	1	0.05	1	241	26411	4.8	0.00414938	0.000449545
IPI00479306.1	PSMB5	proteasome (prosome, macropain) subunit, beta type, 5	PSMB5 Proteasome subunit beta type-5	Cytoplasm	peptidase	2	0.114	2	263	28480	6.9	0.00760456	0.00082388
IPI00011126.6	PSMC1	proteasome (prosome, macropain) 26S subunit, ATPase, 1	PSMC1 26S protease regulatory subunit 4	Nucleus	peptidase	1	0.036	1	440	49185	6.2	0.00227273	0.000246228
IPI00021435.3	PSMC2	proteasome (prosome, macropain) 26S subunit, ATPase, 2	PSMC2 26S protease regulatory subunit 7	Nucleus	peptidase	1	0.037	1	433	48634	5.9	0.00230947	0.000250208
IPI00018398.4	PSMC3	proteasome (prosome, macropain) 26S subunit, ATPase, 3	PSMC3 26S protease regulatory subunit 6A	Nucleus	transcription regulator	3	0.087	3	439	49204	5.2	0.00683371	0.000740366
IPI00020042.2	PSMC4	proteasome (prosome, macropain) 26S subunit, ATPase, 4	PSMC4 Isoform 1 of 26S protease regulatory subunit 6B	Nucleus	peptidase	2	0.086	2	418	47366	5.2	0.00478469	0.000518374
IPI00926977.1	PSMC6	proteasome (prosome, macropain) 26S subunit, ATPase, 6	PSMC6 proteasome 26S ATPase subunit 6	Nucleus	peptidase	1	0.035	1	403	45797	7.8	0.00248139	0.000268834
IPI00299608.3	PSMD1	proteasome (prosome, macropain) 26S subunit, non-ATPase, 1	PSMD1 Isoform 1 of 26S proteasome non-ATPase regulatory subunit 1	Cytoplasm	other	1	0.015	1	953	105836	5.4	0.00104932	0.000113683
IPI00105598.3	PSMD11	proteasome (prosome, macropain) 26S subunit, non-ATPase, 11	PSMD11 Proteasome 26S non-ATPase subunit 11 variant (Fragment)	Cytoplasm	other	2	0.059	2	423	47535	6.5	0.00472813	0.000512247
IPI00185374.4	PSMD12	proteasome (prosome, macropain) 26S subunit, non-ATPase, 12	PSMD12 26S proteasome non-ATPase regulatory subunit 12	Cytoplasm	other	5	0.059	2	456	52904	7.6	0.0109649	0.00118794
IPI00375380.4	PSMD13	proteasome (prosome, macropain) 26S subunit, non-ATPase, 13	PSMD13 proteasome 26S non-ATPase subunit 13 isoform 2	Cytoplasm	peptidase	6	0.066	2	378	42943	6.5	0.015873	0.00171969
IPI00011603.2	PSMD3	proteasome (prosome, macropain) 26S subunit, non-ATPase, 3	PSMD3 26S proteasome non-ATPase regulatory subunit 3	Cytoplasm	other	1	0.024	1	534	60978	8.4	0.00187266	0.000202884
IPI00793381.2	PSMD6	proteasome (prosome, macropain) 26S subunit, non-ATPase, 6	PSMD6 Putative uncharacterized protein PSMD6	Cytoplasm	enzyme	4	0.059	2	442	51923	6.7	0.00904977	0.000980455
IPI00783302.1	PTCD3	pentatricopeptide repeat domain 3	PTCD3 Isoform 1 of Pentatricopeptide repeat-containing protein 3, mitochondrial	Cytoplasm	other	4	0.042	2	689	78550	6.4	0.00580552	0.000628971
IPI00069750.2	PUF60	poly-U binding splicing factor 60KDa	PUF60 Isoform 1 of Poly(U)-binding-splicing factor PUF60	Nucleus	other	3	0.029	1	559	59876	5.3	0.00536673	0.000581432
IPI00014298.3	PWP1	PWP1 homolog (S. cerevisiae)	PWP1 Periodic tryptophan protein 1 homolog	Nucleus	other	1	0.032	1	501	55828	4.8	0.00199601	0.000216248
IPI00908985.1	PYCR2	pyrroline-5-carboxylate reductase family, member 2	PYCR2 cDNA FLJ54750, moderately similar to Pyrroline-5-carboxylate reductase 2	Cytoplasm	enzyme	4	0.036	1	359	36746	11.4	0.0111421	0.00120713
IPI00028481.1	RAB8A	RAB8A, member RAS oncogene family	RAB8A Ras-related protein Rab-8A	Plasma Membrane	other	1	0.068	1	207	23668	9.1	0.00483092	0.000523383
IPI00004860.2	RARS	arginyl-tRNA synthetase	RARS Isoform Complexed of Arginyl-tRNA synthetase, cytoplasmic	Cytoplasm	enzyme	3	0.032	2	660	75379	6.7	0.00454545	0.000492456
IPI00292975.4	RBM27	RNA binding motif protein 27	RBM27 RNA-binding protein 27	Nucleus	other	4	0.016	1	1060	118718	9.2	0.00377358	0.000408831
IPI00181617.4	RBM34	RNA binding motif protein 34	RBM34 Isoform 1 of RNA-binding protein 34	Nucleus	other	1	0.023	1	430	48565	10.1	0.00232558	0.000251954
IPI00465044.2	RCC2	regulator of chromosome condensation 2	RCC2 Protein RCC2	Nucleus	other	1	0.036	1	522	56085	8.8	0.00191571	0.000207548
IPI00790214.1	RCN2	reticulocalbin 2, EF-hand calcium binding domain	RCN2 39 kDa protein	Cytoplasm	other	3	0.093	2	335	39139	4.5	0.00895522	0.000970211
IPI00099996.2	RG9MTD1	RNA (guanine-9-) methyltransferase domain containing 1	RG9MTD1 Mitochondrial ribonuclease P protein 1	Cytoplasm	other	1	0.042	1	403	47347	9.4	0.00248139	0.000268834
IPI00550069.3	RNH1	ribonuclease/angiogenin inhibitor 1	RNH1 Ribonuclease inhibitor	Cytoplasm	other	2	0.026	1	461	49974	4.8	0.00433839	0.000470023
IPI00641659.1	ROCK1	Rho-associated, coiled-coil containing protein kinase 1	ROCK1 158 kDa protein	Cytoplasm	kinase	1	0.011	1	1354	158243	5.9	0.000738552	8.00149e-05
IPI00940950.1	RPL10	ribosomal protein L10	RPL10 Ribosomal protein L10 (Fragment)	Cytoplasm	other	12	0.091	2	230	26593	10.2	0.0521739	0.00565253
IPI00412579.6	RPL10A	ribosomal protein L10a	RPL10A 60S ribosomal protein L10a	Nucleus	other	26	0.134	2	217	24831	9.9	0.119816	0.0129809
IPI00376798.3	RPL11	ribosomal protein L11	RPL11 Isoform 1 of 60S ribosomal protein L11	Cytoplasm	other	4	0.129	2	178	20252	9.6	0.0224719	0.00243461
IPI00024933.3	RPL12	ribosomal protein L12	RPL12 Isoform 1 of 60S ribosomal protein L12	Cytoplasm	other	12	0.212	2	165	17819	9.4	0.0727273	0.00787929
IPI00304612.9	RPL13A	ribosomal protein L13a	RPL13A 60S ribosomal protein L13a	Cytoplasm	other	2	0.059	1	203	23577	10.9	0.00985222	0.00106739
IPI00555744.6	RPL14	ribosomal protein L14	RPL14 Ribosomal protein L14 variant	Cytoplasm	other	3	0.1	2	220	23787	10.9	0.0136364	0.00147737
IPI00470528.5	RPL15	ribosomal protein L15	RPL15 60S ribosomal protein L15	Cytoplasm	other	14	0.103	2	204	24146	11.6	0.0686275	0.00743511
IPI00215719.6	RPL18	ribosomal protein L18	RPL18 60S ribosomal protein L18	Cytoplasm	other	3	0.197	3	188	21634	11.7	0.0159574	0.00172883
IPI00026202.1	RPL18A	ribosomal protein L18a	RPL18A 60S ribosomal protein L18a	Cytoplasm	other	1	0.045	1	176	20762	10.7	0.00568182	0.00061557
IPI00025329.1	RPL19	ribosomal protein L19	RPL19 60S ribosomal protein L19	Cytoplasm	other	9	0.087	1	196	23466	11.5	0.0459184	0.00497481
IPI00010153.5	RPL23	ribosomal protein L23	RPL23 60S ribosomal protein L23	Cytoplasm	other	2	0.236	2	140	14865	10.5	0.0142857	0.00154772
IPI00789159.1	RPL23A	ribosomal protein L23a	RPL23A Ribosomal protein L23a, isoform CRA_a	Cytoplasm	other	2	0.113	2	194	21916	10.5	0.0103093	0.00111691
IPI00433834.2	RPL26	ribosomal protein L26	RPL26 Putative uncharacterized protein RPL26	Cytoplasm	other	1	0.046	1	153	18254	11.1	0.00653595	0.000708106
IPI00219155.5	RPL27	ribosomal protein L27	RPL27 60S ribosomal protein L27	Cytoplasm	other	2	0.066	1	136	15798	10.6	0.0147059	0.00159324
IPI00456758.4	RPL27A	ribosomal protein L27a	RPL27A 60S ribosomal protein L27a	Nucleus	other	2	0.142	2	148	16561	11	0.0135135	0.00146406
IPI00550021.4	RPL3	ribosomal protein L3	RPL3 60S ribosomal protein L3	Cytoplasm	other	26	0.069	2	403	46109	10.2	0.0645161	0.00698969
IPI00872940.1	RPL30	ribosomal protein L30	RPL30 Putative uncharacterized protein RPL30 (Fragment)	Cytoplasm	other	6	0.104	1	115	12893	9.7	0.0521739	0.00565253
IPI00917298.1	RPL31	ribosomal protein L31	RPL31 Putative uncharacterized protein RPL31	Cytoplasm	other	4	0.108	1	130	15119	10.4	0.0307692	0.00333355
IPI00927658.1	RPL32	ribosomal protein L32	RPL32 Putative uncharacterized protein RPL32	Cytoplasm	other	5	0.15	2	153	17962	10.6	0.0326797	0.00354053
IPI00219160.3	RPL34	ribosomal protein L34	RPL34 60S ribosomal protein L34	Cytoplasm	other	1	0.085	1	117	13293	11.5	0.00854701	0.000925985
IPI00216237.5	RPL36	ribosomal protein L36	RPL36 60S ribosomal protein L36	Cytoplasm	other	2	0.2	2	105	12254	11.6	0.0190476	0.00206362
IPI00215790.6	RPL38	ribosomal protein L38	RPL38 60S ribosomal protein L38	Cytoplasm	other	2	0.143	1	70	8218	10.1	0.0285714	0.00309544
IPI00003918.6	RPL4	ribosomal protein L4	RPL4 60S ribosomal protein L4	Cytoplasm	enzyme	15	0.164	5	427	47697	11.1	0.0351288	0.00380586
IPI00000494.6	RPL5	ribosomal protein L5	RPL5 60S ribosomal protein L5	Cytoplasm	other	28	0.3	7	297	34363	9.7	0.0942761	0.0102139
IPI00790342.1	RPL6	ribosomal protein L6	RPL6 60S ribosomal protein L6	Cytoplasm	other	7	0.073	2	289	32872	10.5	0.0242215	0.00262416
IPI00008530.1	RPLP0	ribosomal protein, large, P0	RPLP0 60S acidic ribosomal protein P0	Cytoplasm	other	14	0.192	5	317	34274	6	0.044164	0.00478474
IPI00008529.1	RPLP2	ribosomal protein, large, P2	RPLP2 60S acidic ribosomal protein P2	Cytoplasm	other	41	0.704	5	115	11665	4.5	0.356522	0.0386256
IPI00013917.3	RPS12	ribosomal protein S12	RPS12 40S ribosomal protein S12	Cytoplasm	other	1	0.076	1	132	14515	7.2	0.00757576	0.000820759
IPI00215780.5	RPS19	ribosomal protein S19	RPS19 40S ribosomal protein S19	Cytoplasm	other	6	0.09	1	145	16060	10.3	0.0413793	0.00448304
IPI00794659.1	RPS20	ribosomal protein S20	RPS20 ribosomal protein S20 isoform 1	Cytoplasm	other	4	0.162	2	142	16006	9.3	0.028169	0.00305184
IPI00218606.7	RPS23	ribosomal protein S23	RPS23 40S ribosomal protein S23	Cytoplasm	translation regulator	1	0.077	1	143	15808	10.5	0.00699301	0.000757624
IPI00915363.1	RPS24	ribosomal protein S24	RPS24 ribosomal protein S24 isoform d	Cytoplasm	other	3	0.052	1	289	32431	10.2	0.0103806	0.00112464
IPI00012750.3	RPS25	ribosomal protein S25	RPS25 40S ribosomal protein S25	Cytoplasm	other	4	0.088	1	125	13742	10.1	0.032	0.00346689
IPI00179330.6	RPS27A	ribosomal protein S27a	RPS27A;UBB;UBC ubiquitin and ribosomal protein S27a precursor	Cytoplasm	enzyme	2	0.179	2	156	17965	9.6	0.0128205	0.00138898
IPI00719622.1	RPS28	ribosomal protein S28	RPS28 40S ribosomal protein S28	Cytoplasm	other	2	0.174	1	69	7841	10.7	0.0289855	0.0031403
IPI00011253.3	RPS3	ribosomal protein S3	RPS3 40S ribosomal protein S3	Cytoplasm	enzyme	2	0.037	1	243	26688	9.7	0.00823045	0.000891689
IPI00008433.4	RPS5	ribosomal protein S5	RPS5 40S ribosomal protein S5	Cytoplasm	other	3	0.074	1	204	22876	9.7	0.0147059	0.00159324
IPI00021840.1	RPS6	ribosomal protein S6	RPS6 40S ribosomal protein S6	Cytoplasm	other	1	0.06	1	249	28681	10.8	0.00401606	0.000435101
IPI00216587.9	RPS8	ribosomal protein S8	RPS8 40S ribosomal protein S8	Cytoplasm	other	3	0.135	2	208	24205	10.3	0.0144231	0.0015626
IPI00221088.5	RPS9	ribosomal protein S9	RPS9 40S ribosomal protein S9	Cytoplasm	translation regulator	2	0.082	2	194	22591	10.7	0.0103093	0.00111691
IPI00101186.6	RRP12	ribosomal RNA processing 12 homolog (S. cerevisiae)	RRP12 Isoform 1 of RRP12-like protein	Nucleus	other	1	0.013	1	1297	143702	8.8	0.00077101	8.35314e-05
IPI00007004.4	RRP15	ribosomal RNA processing 15 homolog (S. cerevisiae)	RRP15 RRP15-like protein	Nucleus	other	2	0.039	1	282	31484	5.5	0.0070922	0.00076837
IPI00008708.5	RSL1D1	ribosomal L1 domain containing 1	RSL1D1 Ribosomal L1 domain-containing protein 1	Cytoplasm	other	1	0.027	1	490	54973	10.1	0.00204082	0.000221103
IPI00021187.4	RUVBL1	RuvB-like 1 (E. coli)	RUVBL1 Isoform 1 of RuvB-like 1	Nucleus	transcription regulator	8	0.031	1	456	50228	6.4	0.0175439	0.00190071
IPI00009104.7	RUVBL2	RuvB-like 2 (E. coli)	RUVBL2 RuvB-like 2	Nucleus	transcription regulator	2	0.056	2	463	51157	5.6	0.00431965	0.000467992
IPI00062120.1	S100A16	S100 calcium binding protein A16	S100A16 Protein S100-A16	Nucleus	other	1	0.107	1	103	11801	6.8	0.00970874	0.00105185
IPI00027462.1	S100A9	S100 calcium binding protein A9	S100A9 Protein S100-A9	Cytoplasm	other	9	0.132	1	114	13242	6.1	0.0789474	0.00855318
IPI00026126.1	SCGB2A1	secretoglobin, family 2A, member 1	SCGB2A1 Mammaglobin-B	unknown	other	1	0.189	1	95	10884	5.8	0.0105263	0.00114042
IPI00410693.4	SERBP1	SERPINE1 mRNA binding protein 1	SERBP1 SERPINE1 mRNA binding protein 1, isoform CRA_d	Nucleus	other	2	0.034	1	465	50921	9.3	0.00430108	0.00046598
IPI00386119.4	SF1	splicing factor 1	SF1 Isoform 5 of Splicing factor 1	Nucleus	transcription regulator	2	0.017	1	764	80621	9.5	0.0026178	0.000283613
IPI00032827.1	SF3B14	splicing factor 3B, 14 kDa subunit	SF3B14 Pre-mRNA branch site protein p14	Nucleus	other	6	0.208	2	125	14585	9.4	0.048	0.00520033
IPI00300371.5	SF3B3	splicing factor 3b, subunit 3, 130kDa	SF3B3 Isoform 1 of Splicing factor 3B subunit 3	Nucleus	other	4	0.039	3	1217	135577	5.3	0.00328677	0.00035609
IPI00748411.2	SHMT2	serine hydroxymethyltransferase 2 (mitochondrial)	SHMT2 Serine hydroxymethyltransferase	Cytoplasm	enzyme	2	0.027	1	513	56380	9.4	0.00389864	0.000422379
IPI00301364.3	SKP1/SKP1P2	S-phase kinase-associated protein 1	SKP1 Isoform 1 of S-phase kinase-associated protein 1	Nucleus	transcription regulator	1	0.104	1	163	18658	4.5	0.00613497	0.000664664
IPI00294159.3	SLC25A1	solute carrier family 25 (mitochondrial carrier; citrate transporter), member 1	SLC25A1 Tricarboxylate transport protein, mitochondrial	Plasma Membrane	transporter	1	0.039	1	311	34013	9.9	0.00321543	0.000348361
IPI00005537.3	SLC25A10	solute carrier family 25 (mitochondrial carrier; dicarboxylate transporter), member 10	MRPL12 cDNA FLJ60124, highly similar to Mitochondrial dicarboxylate carrier	Cytoplasm	transporter	1	0.034	1	442	48099	9.5	0.00226244	0.000245114
IPI00930710.1	SLC25A13	solute carrier family 25, member 13 (citrin)	SLC25A13 solute carrier family 25, member 13 isoform 1	Cytoplasm	transporter	1	0.018	1	676	74304	8.6	0.00147929	0.000160267
IPI00022202.3	SLC25A3	solute carrier family 25 (mitochondrial carrier; phosphate carrier), member 3	SLC25A3 Isoform A of Phosphate carrier protein, mitochondrial	Cytoplasm	transporter	2	0.066	2	362	40095	9.4	0.00552486	0.000598565
IPI00007188.5	SLC25A5	solute carrier family 25 (mitochondrial carrier; adenine nucleotide translocator), member 5	SLC25A5 ADP/ATP translocase 2	Cytoplasm	transporter	19	0.161	5	298	32895	9.7	0.0637584	0.0069076
IPI00291467.7	SLC25A6	solute carrier family 25 (mitochondrial carrier; adenine nucleotide translocator), member 6	SLC25A6 ADP/ATP translocase 3	Cytoplasm	transporter	6	0.121	3	298	32866	9.7	0.0201342	0.00218135
IPI00554481.1	SLC3A2	solute carrier family 3 (activators of dibasic and neutral amino acid transport), member 2	LOC442497;SLC3A2 Isoform 4 of 4F2 cell-surface antigen heavy chain	Plasma Membrane	transporter	2	0.021	1	661	71123	5	0.00302572	0.000327807
IPI00009922.3	SLIRP	SRA stem-loop interacting RNA binding protein	C14orf156 SRA stem-loop-interacting RNA-binding protein, mitochondrial	Cytoplasm	other	2	0.128	1	109	12349	10.2	0.0183486	0.00198789
IPI00420014.2	SNRNP200	small nuclear ribonucleoprotein 200kDa (U5)	SNRNP200 Isoform 1 of U5 small nuclear ribonucleoprotein 200 kDa helicase	Nucleus	enzyme	4	0.019	3	2136	244505	6.1	0.00187266	0.000202884
IPI00293434.2	SRP14	signal recognition particle 14kDa (homologous Alu RNA binding protein)	SRP14 Signal recognition particle 14 kDa protein	Cytoplasm	other	1	0.074	1	136	14570	10	0.00735294	0.000796619
IPI00168388.1	SRP68	signal recognition particle 68kDa	SRP68 Isoform 1 of Signal recognition particle 68 kDa protein	Nucleus	other	2	0.021	1	627	70730	8.6	0.00318979	0.000345583
IPI00295098.3	SRPRB	signal recognition particle receptor, B subunit	SRPRB Signal recognition particle receptor subunit beta	Cytoplasm	other	2	0.048	1	271	29702	9	0.00738007	0.000799559
IPI00000015.2	SRSF4	serine/arginine-rich splicing factor 4	SFRS4 Splicing factor, arginine/serine-rich 4	Nucleus	other	1	0.024	1	494	56678	11.5	0.00202429	0.000219312
IPI00003377.1	SRSF7	serine/arginine-rich splicing factor 7	SFRS7 Isoform 1 of Splicing factor, arginine/serine-rich 7	Nucleus	other	1	0.059	1	238	27367	11.8	0.00420168	0.000455211
IPI00009032.1	SSB	Sjogren syndrome antigen B (autoantigen La)	SSB Lupus La protein	Nucleus	enzyme	1	0.032	1	408	46837	7.1	0.00245098	0.00026554
IPI00019385.3	SSR4	signal sequence receptor, delta	SSR4 Translocon-associated protein subunit delta precursor	Cytoplasm	other	1	0.06	1	184	20213	5.8	0.00543478	0.000588806
IPI00334190.4	STOML2	stomatin (EPB72)-like 2	STOML2 Stomatin-like protein 2	Plasma Membrane	other	1	0.048	1	356	38534	7.4	0.00280899	0.000304327
IPI00005737.1	SURF4	surfeit 4	SURF4 Isoform 1 of Surfeit locus protein 4	Cytoplasm	other	2	0.048	1	269	30394	7.8	0.00743494	0.000805504
IPI00018140.3	SYNCRIP	synaptotagmin binding, cytoplasmic RNA interacting protein	SYNCRIP Isoform 1 of Heterogeneous nuclear ribonucleoprotein Q	Nucleus	other	4	0.037	2	623	69603	8.6	0.00642055	0.000695603
IPI00298447.3	TARBP1	TAR (HIV-1) RNA binding protein 1	TARBP1 Probable methyltransferase TARBP1	Nucleus	transcription regulator	1	0.007	1	1621	181674	7.1	0.000616903	6.68354e-05
IPI00247871.2	TCERG1	transcription elongation regulator 1	TCERG1 Isoform 1 of Transcription elongation regulator 1	Nucleus	transcription regulator	2	0.011	1	1098	123901	8.6	0.00182149	0.000197341
IPI00290566.1	TCP1	t-complex 1	TCP1 T-complex protein 1 subunit alpha	Cytoplasm	other	2	0.052	2	556	60344	6.1	0.00359712	0.000389713
IPI00300376.5	TGM3	transglutaminase 3 (E polypeptide, protein-glutamine-gamma-glutamyltransferase)	TGM3 Protein-glutamine gamma-glutamyltransferase E	Cytoplasm	enzyme	1	0.026	1	693	76632	5.9	0.001443	0.000156335
IPI00306516.1	TIMM44	translocase of inner mitochondrial membrane 44 homolog (yeast)	TIMM44 Mitochondrial import inner membrane translocase subunit TIM44	Cytoplasm	transporter	1	0.027	1	452	51356	8.3	0.00221239	0.000239691
IPI00024364.2	TNPO1	transportin 1	TNPO1 Isoform 1 of Transportin-1	Nucleus	transporter	2	0.026	2	898	102355	5	0.00222717	0.000241292
IPI00015602.1	TOMM70A	translocase of outer mitochondrial membrane 70 homolog A (S. cerevisiae)	TOMM70A Mitochondrial import receptor subunit TOM70	Cytoplasm	transporter	2	0.015	1	608	67455	7.1	0.00328947	0.000356382
IPI00792065.3	TOR1AIP1	torsin A interacting protein 1	TOR1AIP1 Putative uncharacterized protein TOR1AIP1	Nucleus	other	2	0.024	1	584	66320	8.2	0.00342466	0.000371028
IPI00742682.2	TPR	translocated promoter region, nuclear basket protein	TPR Nucleoprotein TPR	Nucleus	other	1	0.005	1	2363	267290	5	0.000423191	4.58486e-05
IPI00555647.4	TRA2B	transformer 2 beta homolog (Drosophila)	TRA2B Splicing factor, arginine/serine-rich 10 (Transformer 2 homolog, Drosophila) variant	Nucleus	other	2	0.048	1	289	33572	10.9	0.00692042	0.000749759
IPI00438229.2	TRIM28	tripartite motif containing 28	TRIM28 Isoform 1 of Transcription intermediary factor 1-beta	Nucleus	transcription regulator	2	0.036	2	835	88550	5.8	0.00239521	0.000259498
IPI00099311.3	TRMT6	tRNA methyltransferase 6 homolog (S. cerevisiae)	TRMT6 Isoform 1 of tRNA (adenine-N(1)-)-methyltransferase non-catalytic subunit TRM6	unknown	other	1	0.028	1	497	55799	7.5	0.00201207	0.000217988
IPI00180675.4	TUBA1A	tubulin, alpha 1a	TUBA1A Tubulin alpha-1A chain	Cytoplasm	other	21	0.295	9	451	50136	5.1	0.0465632	0.00504467
IPI00930688.1	TUBA1B	tubulin, alpha 1b	TUBA1B Tubulin alpha-1B chain	Cytoplasm	other	21	0.295	9	451	50152	5.1	0.0465632	0.00504467
IPI00387144.5	TUBA1C	tubulin, alpha 1c	TUBA1C cDNA FLJ55956, highly similar to Tubulin alpha-6 chain	Cytoplasm	other	22	0.21	7	519	57760	5.1	0.0423892	0.00459246
IPI00909140.7	TUBB	tubulin, beta class I	TUBB cDNA FLJ56903, highly similar to Tubulin beta-7 chain	Cytoplasm	other	13	0.157	6	464	52048	4.9	0.0280172	0.00303539
IPI00031370.3	TUBB2B	tubulin, beta 2B class IIb	TUBB2B Tubulin beta-2B chain	Cytoplasm	other	12	0.13	5	445	49953	4.9	0.0269663	0.00292153
IPI00299830.3	TUBG2	tubulin, gamma 2	TUBG2 Tubulin gamma-2 chain	Cytoplasm	other	1	0.033	1	451	51092	5.8	0.00221729	0.000240222
IPI00027107.5	TUFM	Tu translation elongation factor, mitochondrial	TUFM Tu translation elongation factor, mitochondrial precursor	Cytoplasm	translation regulator	11	0.114	3	455	49875	7.6	0.0241758	0.00261921
IPI00783378.3	UBE2O	ubiquitin-conjugating enzyme E2O	UBE2O Ubiquitin-conjugating enzyme E2 O	unknown	enzyme	1	0.007	1	1292	141293	5.1	0.000773994	8.38547e-05
IPI00072534.2	UNC45A	unc-45 homolog A (C. elegans)	UNC45A Isoform 1 of Protein unc-45 homolog A	Plasma Membrane	other	2	0.016	1	944	103077	6.1	0.00211864	0.000229534
IPI00418471.6	VIM	vimentin	VIM Vimentin	Cytoplasm	other	3	0.021	1	466	53652	5.1	0.00643777	0.000697469
IPI00298971.1	VTN	vitronectin	VTN Vitronectin	Extracellular Space	other	1	0.031	1	478	54306	5.8	0.00209205	0.000226653
IPI00640703.3	XPO5	exportin 5	XPO5 Exportin-5	Nucleus	transporter	1	0.014	1	1204	136311	5.8	0.000830565	8.99836e-05
IPI00306290.5	XPOT	exportin, tRNA (nuclear export receptor for tRNAs)	XPOT Exportin-T	Nucleus	other	3	0.022	2	962	109964	5.4	0.0031185	0.000337859
IPI00220834.8	XRCC5	X-ray repair complementing defective repair in Chinese hamster cells 5 (double-strand-break rejoining)	XRCC5 ATP-dependent DNA helicase 2 subunit 2	Nucleus	enzyme	1	0.03	1	732	82705	5.8	0.00136612	0.000148006
IPI00644712.4	XRCC6	X-ray repair complementing defective repair in Chinese hamster cells 6	XRCC6 ATP-dependent DNA helicase 2 subunit 1	Nucleus	enzyme	9	0.084	4	609	69843	6.6	0.0147783	0.00160109
IPI00007074.5	YARS	tyrosyl-tRNA synthetase	YARS Tyrosyl-tRNA synthetase, cytoplasmic	Cytoplasm	enzyme	840	0.638	49	528	59144	7	1.59091	0.172359
IPI00216318.5	YWHAB	tyrosine 3-monooxygenase/tryptophan 5-monooxygenase activation protein, beta polypeptide	YWHAB Isoform Long of 14-3-3 protein beta/alpha	Cytoplasm	transcription regulator	3	0.118	2	246	28082	4.8	0.0121951	0.00132122
IPI00000816.1	YWHAE	tyrosine 3-monooxygenase/tryptophan 5-monooxygenase activation protein, epsilon polypeptide	YWHAE 14-3-3 protein epsilon	Cytoplasm	other	2	0.114	2	255	29174	4.7	0.00784314	0.000849727
IPI00018146.1	YWHAQ	tyrosine 3-monooxygenase/tryptophan 5-monooxygenase activation protein, theta polypeptide	YWHAQ 14-3-3 protein theta	Cytoplasm	other	3	0.118	2	245	27764	4.8	0.0122449	0.00132662
IPI00011550.1	ZCCHC3	zinc finger, CCHC domain containing 3	ZCCHC3 Zinc finger CCHC domain-containing protein 3	unknown	other	2	0.025	1	404	43618	8.5	0.0049505	0.000536338
IPI00294008.4	ZWINT	ZW10 interactor	ZWINT ZW10 interactor	Nucleus	other	1	0.04	1	277	31293	5.2	0.00361011	0.00039112
												9.23018	1
